# Supplementary material for: Influence of Steric Effect on the Pseudo-Multicomponent Synthesis of N-Aroylmethyl-4-Arylimidazoles
Source: Molecules. 2022 Feb 9;27(4):1165. doi: 10.3390/molecules27041165 (PMC8874432; doi:10.3390/molecules27041165)
Supplement: Supplementary file 1 [file molecules-27-01165-s001.zip]

Archive with 1 entries (1 files):
- molecules-1548969-supplementary.pdf
